# Supplementary material for: Ligand‐Based Pharmacophore Mapping and Virtual Screening for the Search of Biguanide‐Like Molecules With Antidiabetic Potentials Targeting Liver Kinase B1
Source: Biochem Res Int. 2026 Feb 19;2026:8369459. doi: 10.1155/bri/8369459 (PMC12917864; doi:10.1155/bri/8369459)
Supplement: Supplementary file 1 — Supporting Information 1 Supporting table 1: binding affinity (in kcal/mol) of ligands with good pharmacophore fitting score docked with liver kinase B1 protein. [file BRI-2026-8369459-s001.xlsx]

## Sheet: LKB1 upto 11204813
Supplementary table 1
Ligand(pubchem id)	Binding Affinity
CID_15000037	-11
CID_10985632	-9.5
CID_44448166	-9.4
CID_71463188	-9
CID_11204813	-8.9
CID_185971	-8.9
CID_9998735	-8.7
CID_177418	-8.7
CID_52951296	-8.4
CID_90681741	-8.4
CID_72495	-8.3
CID_24862637	-8.3
CID_24862587	-8.2
CID_11671852	-8.1
CID_10794221	-8
CID_14162516	-8
CID_10387020	-7.9
CID_71746447	-7.7
CID_3011701	-7.4
CID_44583735	-7.4
CID_16109799	-7.2
CID_72429	-7.1
CID_44139373	-7.1
CID_15541	-7
CID_25145859	-6.8
CID_72172	-6.8
CID_9901837	-6.8
CID_1610980	-6.7
CID_44570361	-6.7
CID_11425273	-6.5
CID_10710717	-6.5
CID_11723443	-6.5
CID_11822547	-6.4
CID_11425273	-6.4
CID_10424557	-6.3
CID_16109801	-6.2
CID_90657684	-6.1
CID_11957433	-6.1
CID_5300	-6.1
CID_9882882	-6
CID_46911433	-5.9
CID_76317397	-5.8
CID_65242	-5.3
CID_10921056	-4.9
CID_445621	-4.8
CID_439213	-4.8
CID_29435	-4.7
CID_72259	-4.6
CID_446222	-4.3
CID_65523	-4
CID_1102	-3.9
CID_8113	-3.5
