# Supplementary material for: Ligand‐Based Pharmacophore Mapping and Virtual Screening for the Search of Biguanide‐Like Molecules With Antidiabetic Potentials Targeting Liver Kinase B1
Source: Biochem Res Int. 2026 Feb 19;2026:8369459. doi: 10.1155/bri/8369459 (PMC12917864; doi:10.1155/bri/8369459)
Supplement: Supplementary file 2 — Supporting Information 2 Supporting table 2: all the parameters of ADMET profile as retrieved from SwissADME of top compounds with high binding affinity towards liver kinase B1 protein. [file BRI-2026-8369459-s004.xlsx]

## Sheet: swissadme  lkb1 first 20
Supplementary Table 2
Molecule	Canonical SMILES	Formula	MW	#Heavy atoms	#Aromatic heavy atoms	Fraction Csp3	#Rotatable bonds	#H-bond acceptors	#H-bond donors	MR	TPSA	iLOGP	XLOGP3	WLOGP	MLOGP	Silicos-IT Log P	Consensus Log P	ESOL Log S	ESOL Solubility (mg/ml)	ESOL Solubility (mol/l)	ESOL Class	Ali Log S	Ali Solubility (mg/ml)	Ali Solubility (mol/l)	Ali Class	Silicos-IT LogSw	Silicos-IT Solubility (mg/ml)	Silicos-IT Solubility (mol/l)	Silicos-IT class	GI absorption	BBB permeant	Pgp substrate	CYP1A2 inhibitor	CYP2C19 inhibitor	CYP2C9 inhibitor	CYP2D6 inhibitor	CYP3A4 inhibitor	log Kp (cm/s)	Lipinski #violations	Ghose #violations	Veber #violations	Egan #violations	Muegge #violations	Bioavailability Score	PAINS #alerts	Brenk #alerts	Leadlikeness #violations	Synthetic Accessibility
CID_15000037	NC1NC=C(N1)C(c1ccc(c2c1c(c[nH]2)c1cnc(c(=O)[nH]1)c1c[nH]c2c1ccc(c2)Br)O)C	C25H22BrN7O2	532.39	35	24	0.12	4	4	7	146.91	147.64	2.13	3.06	3.15	1.15	4.25	2.75	-5.31	0.0026	4.87e-06	Moderately soluble	-5.83	0.000793	1.49e-06	Moderately soluble	-8.96	5.86e-07	1.1e-09	Poorly soluble	Low	No	No	Yes	Yes	No	No	No	-7.37	2	2	1	1	1	0.17	0	0	1	4.6
CID_10985632	CCC(C(C(=O)O)NC(=O)NC1CCCCNC(=O)C(Cc2ccccc2)NC(=O)C(N(C(=O)C(NC(=O)C(NC1=O)C(CC)C)CCc1ccccc1)C)C)C	C42H61N7O8	791.98	57	12	0.55	14	8	7	235.83	215.14	4.22	4.94	0.77	0.96	3.11	2.8	-7.09	6.37e-05	8.05e-08	Poorly soluble	-9.2	5.05e-07	6.38e-10	Poorly soluble	-9.98	8.27e-08	1.04e-10	Poorly soluble	Low	No	Yes	No	No	No	No	Yes	-7.62	3	3	2	1	3	0.17	0	0	3	7.34
CID_44448166	O=C1NC(CCCN=C(N)N)C(=O)NC1C(c1c(Br)ccc2c1[nH]oc2=O)(c1c[nH]c2c1ccc(c2)Br)O	C24H23Br2N7O5	649.29	38	18	0.25	7	6	7	153.86	204.62	1.42	2.12	0.53	1.33	3.26	1.73	-5.09	0.00528	8.13e-06	Moderately soluble	-6.05	0.000581	8.95e-07	Poorly soluble	-8.15	4.58e-06	7.05e-09	Poorly soluble	Low	No	No	No	No	No	No	Yes	-8.76	3	2	1	1	3	0.17	0	2	1	4.88
CID_71463188	CCC(C(C(=O)N1C2CC(CCC2CC1C(=O)NCCCCN=C(N)N)OS(=O)(=O)O)NC(=O)C(Cc1cc(Br)c(c(c1)Br)O)O)C	C29H44Br2N6O9S	812.57	47	6	0.66	18	10	7	185.25	255.35	2.06	2	2.18	0.69	1.16	1.62	-5.04	0.00734	9.03e-06	Moderately soluble	-6.99	8.34e-05	1.03e-07	Poorly soluble	-4.73	0.0152	1.87e-05	Moderately soluble	Low	No	Yes	No	No	No	No	Yes	-9.84	3	3	2	1	4	0.17	0	3	2	6.12
CID_11204813	OCC1OC(OCC(C(C(CCC(C2CCC3(C2CCC2(C3CCC3C2(C)CCC2C3(C)CCCC2(C)C)C)C)C)O)O)O)C(C(C1O)O)N	C41H73NO8	708.02	50	0	1	10	9	7	197.07	165.86	4.71	7.26	4.76	2.78	4.56	4.81	-8.14	5.09e-06	7.19e-09	Poorly soluble	-10.57	1.91e-08	2.7e-11	Insoluble	-4.47	0.024	3.39e-05	Moderately soluble	Low	No	No	No	No	No	No	No	-5.46	2	3	1	1	4	0.17	0	0	3	8.75
CID_185971	OCc1cc(OC)c2c(c1c1ccc3c(c1O)C(C)NC(C3)C)cccc2O	C23H25NO4	379.45	28	16	0.3	3	5	4	115.01	81.95	3.5	3.41	3.16	2.17	4.11	3.27	-4.57	0.0103	2.72e-05	Moderately soluble	-4.81	0.00587	1.55e-05	Moderately soluble	-6.53	0.000111	2.94e-07	Poorly soluble	High	No	Yes	No	Yes	No	Yes	No	-6.19	0	0	0	0	0	0.55	1	0	1	3.79
CID_9998735	NC(=O)CC(C(=O)O)NCC1C(=O)OC2C1CCC(=C)C1C2C(=C)CC1	C19H26N2O5	362.42	26	0	0.63	6	6	3	94.92	118.72	1.93	-1.49	0.99	-1.04	1.35	0.35	-0.75	64.1	0.177	Very soluble	-0.5	115	0.318	Very soluble	-2.28	1.89	0.00522	Soluble	High	No	No	No	No	No	No	No	-9.57	0	0	0	0	0	0.55	0	1	1	4.49
CID_177418	O=C1NC2C(N1)(O)CC1C2NC(=O)c2n1c(Br)cc2	C11H11BrN4O3	327.13	19	5	0.45	0	3	4	78.41	95.39	0.88	-0.48	-1.46	-0.27	-0.85	-0.44	-1.76	5.68	0.0174	Very soluble	-1.06	28.7	0.0878	Very soluble	-2.2	2.08	0.00635	Soluble	High	No	Yes	No	No	No	No	No	-8.64	0	1	0	0	0	0.55	0	0	0	3.68
CID_52951296	NCCCCN1C(=O)C(C(C1(O)C(=O)NCCCCN)c1c[nH]c2c1ccc(c2)Br)(O)Cc1c[nH]c2c1ccc(c2)Br	C30H36Br2N6O4	704.45	42	18	0.4	13	6	7	173.21	173.49	2.89	2.2	2.98	1.02	5	2.82	-5.05	0.00624	8.86e-06	Moderately soluble	-5.48	0.00235	3.33e-06	Moderately soluble	-9.8	1.12e-07	1.6e-10	Poorly soluble	Low	No	No	No	Yes	No	No	Yes	-9.04	2	3	2	1	3	0.17	0	0	2	5.02
CID_90681741	OCC[N+]1(C)C(=C(C(=O)C1(C)O)C)CC(CC(/C=C\C=C\C(=C\C=C\C(C(C(CCc1ccccc1)C)O)C)\C)O)O	C35H52NO6+	582.79	42	6	0.51	16	7	5	175.44	118.22	2.89	2.2	3.99	1.02	5	2.82	-5.05	0.00624	8.86e-06	Moderately soluble	-5.48	0.00235	3.33e-06	Moderately soluble	-9.8	1.12e-07	1.6e-10	Poorly soluble	Low	No	No	No	Yes	No	No	Yes	-9.04	2	3	2	1	3	0.17	0	0	2	5.02
CID_72495	NCCCCNCCCNC1CCC2(C(C1)CC(C1C2CCC2(C1CCC2C(CCC(C(C)C)OS(=O)(=O)O)C)C)O)C	C34H65N3O5S	627.96	43	0	1	16	8	5	177.67	142.29	4.9	2.5	6.63	3.71	4.31	4.41	-4.25	0.0351	5.59e-05	Moderately soluble	-5.13	0.00462	7.35e-06	Moderately soluble	-6.6	0.000156	2.49e-07	Poorly soluble	Low	No	No	No	No	No	No	Yes	-8.36	1	4	2	2	2	0.55	0	1	2	7.03
CID_24862637	NC(=O)CC(C(=O)O)NCC1C(=O)OC2C1C(O)CC(=C)C1C2C(=C)C(C1)O	C19H26N2O7	394.42	28	0	0.63	6	8	5	97.25	159.18	1.35	-3.76	-1.06	-2.6	-0.41	-1.3	0.48	1190	3.02	Highly soluble	1.01	4020	10.2	Highly soluble	-0.65	89.1	0.226	Soluble	Low	No	No	No	No	No	No	No	-11.38	0	1	1	1	2	0.55	0	1	1	4.88
CID_24862587	OC(=O)CCCNCC1C(=O)OC2C1C(O)CC(=C)C1C2C(=C)C(C1)O	C19H27NO6	365.42	26	0	0.68	6	7	4	94.34	116.09	2.28	-2.38	0.47	0.86	1.04	0.45	-0.21	225	0.616	Very soluble	0.48	1110	3.02	Highly soluble	-1.84	5.28	0.0145	Soluble	High	No	No	No	No	No	No	No	-10.22	0	0	0	0	1	0.55	0	1	1	4.77
CID_11671852	COC(=O)CCCNC(=O)NCc1cc(O)c(c(c1Cc1cc(O)c(c(c1Br)Br)O)Br)O	C20H21Br3N2O7	641.1	32	12	0.3	11	7	6	128.37	148.35	3.21	3.62	3.99	2.84	3.96	3.52	-5.65	0.00145	2.25e-06	Moderately soluble	-6.42	0.000242	3.78e-07	Poorly soluble	-6.96	6.95e-05	1.08e-07	Poorly soluble	Low	No	No	No	Yes	Yes	No	No	-7.64	2	1	2	1	2	0.17	1	1	3	3.21
CID_10794221	NCCCCNCCCNC1CCC2(C(C1)CC(C1C2CCC2(C1CCC2C(CCC(=O)C(COS(=O)(=O)O)C)C)C)O)C	C34H63N3O6S	641.95	44	0	0.97	17	9	5	177.87	159.36	4.51	0.9	5.81	2.83	4.05	3.62	-3.27	0.349	0.000543	Soluble	-3.83	0.0946	0.000147	Soluble	-6.5	0.000202	3.15e-07	Poorly soluble	Low	No	No	No	No	No	No	Yes	-9.58	1	4	2	1	3	0.55	0	1	2	7.09
CID_14162516	NC(=NCCCC1NCCc2c1[nH]c1c2cccc1)N	C15H21N5	271.36	20	9	0.4	4	2	4	85.97	92.22	1.5	0.69	0.7	1.2	2.21	1.26	-2.03	2.56	0.00942	Soluble	-2.2	1.7	0.00625	Soluble	-4.52	0.00812	2.99e-05	Moderately soluble	High	No	Yes	No	No	No	No	No	-7.47	0	0	0	0	0	0.55	1	2	0	3.08
CID_10387020	NCCc1c([nH]c2c1cc(O)cc2)C(c1c[nH]c2c1ccc(c2)Br)CN	C20H21BrN4O	413.31	26	18	0.2	5	3	5	109.33	103.85	1.99	2.64	3.71	2	4.53	2.97	-4.25	0.0233	5.65e-05	Moderately soluble	-4.47	0.014	3.38e-05	Moderately soluble	-7.42	1.57e-05	3.81e-08	Poorly soluble	High	No	Yes	Yes	Yes	No	Yes	Yes	-6.95	0	0	0	0	0	0.55	0	0	1	3.36
CID_71746447	OC(CN1CC(N=C1N)C(C(=O)O)CCC=C(C)C)CCOC1OCC(C(C1O)O)O	C20H35N3O8	445.51	31	0	0.8	11	9	6	118.67	178.3	2.06	-1.75	-2.12	-1.11	-0.4	-0.66	-0.77	75	0.168	Very soluble	-1.48	14.8	0.0331	Very soluble	0.62	1870	4.2	Soluble	Low	No	No	No	No	No	No	No	-10.26	2	1	2	1	2	0.17	0	1	2	5.89
CID_3011701	NCCC(CN1CCCN=C1CCCCCCCCCCCCCCCOC(=O)C1C2CCC3N2C(=NC21CCCC(O2)C)NC1(C3)CCC=CC(O1)CC)O	C45H78N6O5	783.14	56	0	0.89	23	8	3	247.03	134.24	7.93	7.5	5.84	4.32	8.15	6.75	-7.9	9.8e-06	1.25e-08	Poorly soluble	-10.15	5.51e-08	7.03e-11	Insoluble	-9.3	3.92e-07	5e-10	Poorly soluble	Low	No	Yes	No	No	No	No	Yes	-5.75	3	4	1	1	3	0.17	0	1	3	9.8
CID_44583735	NCCCCNCCCNC1CCC2(C(C1)CC(C1C2CCC2(C1CCC2C(CCC(C(C)C)(OS(=O)(=O)O)CO)C)C)O)C	C35H67N3O6S	657.99	45	0	1	17	9	6	183.68	162.52	5.03	1.63	6	3.11	3.99	3.95	-3.82	0.0986	0.00015	Soluble	-4.66	0.0145	2.21e-05	Moderately soluble	-6.39	0.000267	4.06e-07	Poorly soluble	Low	No	No	No	No	No	No	Yes	-9.16	2	4	2	2	4	0.17	0	1	2	7.39
